# Supplementary material for: Adaptive divergence for a drought resistance related trait among invasive Saltcedar (Tamarix L.) populations in southwestern US: Inferences from QCT - FCT
Source: Front Plant Sci. 2022 Nov 14;13:997805. doi: 10.3389/fpls.2022.997805 (PMC9702568; doi:10.3389/fpls.2022.997805)
Supplement: Supplementary file 1 [file Table_1.xlsx]

## Sheet: pdata2
Supplementary information 1. Phenotypic trait data
sample	region	population	watertreat	initialHeight	TIH	Height	TFH	HeightD	THD	initialDiameter	Diameter	DiameterD	initialNofStem	NofStem	NofStemD	LeafSen	initialShootBM	ShootBM	LSSratio	ShootBMD	initialRootBM	RootBM	RootBMD	initialTotalBM	TotalBM	TBM	TotalBMD	BMRatio	DofHarv	RGR
QF044	central TX	pop4	watered	80	1.90309	95.9	1.98182	15.9	1.2014	2.9	6.4	3.5	3	28	25	1.3	24.5	51.3	0.0253411	26.8	2.34	3	0.66	26.84	54.3	1.7348	27.46	0.06	7/30/2014	0.0057		Acronym
QF045	central TX	pop4	watered	32	1.50515	50	1.69897	18	1.25527	NA	3.2	NA	0	7	7	1	11.54	8.5	0.117647	NA	1.716	0.3	NA	13.256	8.8	0.944483	NA	0.04	7/30/2014	NA		initialHeight: Height measured before the water treatment
QF046	central TX	pop4	watered	46	1.66276	178.7	2.25212	132.7	2.12287	3.7	7.9	4.2	3	28	25	0.6	15.32	54.7	0.0109689	39.38	1.898	3.5	1.602	17.218	58.2	1.76492	40.982	0.06	7/30/2014	0.0098		TIH: logtransformed initial height
QF047	central TX	pop4	watered	76	1.88081	135.8	2.1329	59.8	1.7767	2.8	5.7	2.9	4	34	30	0	23.42	42.6	0	19.18	2.288	2.9	0.612	25.708	45.5	1.65801	19.792	0.07	7/30/2014	0.0046		TFH: logtransformed height logtransformed initial height
QF048	central TX	pop4	watered	92	1.96379	161	2.20683	69	1.83885	3	6	3	4	18	14	0	27.74	46.5	0	18.76	2.496	5.8	3.304	30.236	52.3	1.7185	22.064	0.12	7/30/2014	0.0044		HeigtD: Height difference between before and after the water treatment
QF049	central TX	pop5	watered	55	1.74036	98.2	1.99211	43.2	1.63548	3.2	5.8	2.6	6	21	15	0	17.75	43.1	0	25.35	2.015	4	1.985	19.765	47.1	1.67302	27.335	0.09	7/30/2014	0.007		initialDiameter: Diameter measured before the water treatment
QF050	central TX	pop5	watered	85	1.92942	127.9	2.10687	42.9	1.63246	2.9	6.6	3.7	8	19	11	1.1	25.85	NA	NA	NA	2.405	NA	NA	28.255	NA	NA	NA	NA	7/30/2014	NA		DiameterD: Diameter difference between before and after the water treatment
QF051	central TX	pop5	watered	83	1.91908	153	2.18469	70	1.8451	3	6.1	3.1	4	7	3	0	25.31	39.6	0	14.29	2.379	4.8	2.421	27.689	44.4	1.64738	16.711	0.12	7/30/2014	0.0038		preNofStem: Number of stem counted before the water treatment
QF052	central TX	pop5	watered	44	1.64345	93.4	1.97035	49.4	1.69373	2.4	3.9	1.5	2	12	10	0	14.78	21.2	0	6.42	1.872	1.2	NA	16.652	22.4	1.35025	5.748	0.06	7/30/2014	0.0024		NofStemD: Difference in number of stems counted between before and after the water treatment
QF053	central TX	pop5	watered	38	1.57978	115.7	2.06333	77.7	1.89042	2.7	4.3	1.6	4	23	19	0	13.16	36.5	0	23.34	1.794	5.4	3.606	14.954	41.9	1.62221	26.946	0.15	7/30/2014	0.0083		LeafScen: Leaf scienecence measured as biomass of scieneced leaves
QF054	central TX	pop5	watered	34	1.53148	131.5	2.11893	97.5	1.989	1.5	7	5.5	3	14	11	0	12.08	40.8	0	28.72	1.742	3.8	2.058	13.822	44.6	1.64933	30.778	0.09	7/30/2014	0.0094		BMD: Biomass difference between initial biomass and the biomass after the water treatments
QF055	central TX	pop5	watered	52	1.716	154.5	2.18893	102.5	2.01072	3.5	6	2.5	6	22	16	0	16.94	34.9	0	17.96	1.976	2.2	0.224	18.916	37.1	1.56937	18.184	0.06	7/30/2014	0.0054		TBM: logtransformed biomass
QF056	central TX	pop5	watered	87	1.93952	149.6	2.17493	62.6	1.79657	2.6	8.1	5.5	9	20	11	0	26.39	36.8	0	10.41	2.431	3.5	1.069	28.821	40.3	1.60531	11.479	0.1	7/30/2014	0.0027		BMRatio: biomass ratio between shoots and roots
QF057	central TX	pop5	watered	68	1.83251	163	2.21219	95	1.97772	3	6.6	3.6	9	25	16	0	21.26	59.6	0	38.34	2.184	6.1	3.916	23.444	65.7	1.81757	42.256	0.1	7/30/2014	0.0083		DofHarv: day of harvest for the biomass measures
QF058	central TX	pop5	watered	78	1.89209	94.2	1.97405	16.2	1.20952	2.2	5.5	3.3	3	4	1	0	23.96	21.9	0	NA	2.314	1.1	NA	26.274	23	1.36173	NA	0.05	7/30/2014	NA		RGR: relative growth rate
QF059	central TX	pop5	watered	94	1.97313	213.7	2.3298	119.7	2.07809	3.7	7.6	3.9	4	36	32	0	28.28	61.5	0	33.22	2.522	2.1	NA	30.802	63.6	1.80346	32.798	0.03	7/30/2014	0.0058
QF060	central TX	pop5	watered	61	1.78533	127.4	2.10517	66.4	1.82217	2.4	5.9	3.5	3	16	13	0	19.37	29.1	0	9.73	2.093	2.1	0.007	21.463	31.2	1.49415	9.737	0.07	7/30/2014	0.003
QF063	central TX	pop6	watered	58	1.76343	137.1	2.13704	79.1	1.89818	2.1	7	4.9	5	18	13	0	18.56	36.9	0	18.34	2.054	2.5	0.446	20.614	39.4	1.5955	18.786	0.07	7/30/2014	0.0052
QF064	central TX	pop6	watered	96	1.98227	178.4	2.25139	82.4	1.91593	2.4	6.8	4.4	6	37	31	0	28.82	45.8	0	16.98	2.548	3.1	0.552	31.368	48.9	1.68931	17.532	0.07	7/30/2014	0.0036
QF065	central TX	pop6	watered	65	1.81291	148.6	2.17202	83.6	1.92221	1.6	6.3	4.7	6	11	5	1.3	20.45	37.7	0.0344828	17.25	2.145	3.4	1.255	22.595	41.1	1.61384	18.505	0.09	7/30/2014	0.0048
QF066	central TX	pop6	watered	47	1.6721	145.5	2.16286	98.5	1.99344	2.5	7.2	4.7	4	22	18	0	15.59	43.8	0	28.21	1.911	3.7	1.789	17.501	47.5	1.67669	29.999	0.08	7/30/2014	0.008
QF067	central TX	pop6	watered	84	1.92428	142.6	2.15412	58.6	1.7679	2.6	4.9	2.3	4	15	11	0	25.58	30.9	0	5.32	2.392	1	NA	27.972	31.9	1.50379	3.928	0.03	7/30/2014	0.0011
QF068	central TX	pop6	watered	48	1.68124	183.8	2.26435	135.8	2.1329	2.8	6.9	4.1	7	10	3	0	15.86	60.2	0	44.34	1.924	5.4	3.476	17.784	65.6	1.8169	47.816	0.09	7/30/2014	0.0105
QF069	central TX	pop6	watered	54	1.73239	226.1	2.3543	172.1	2.23578	3.1	8.7	5.6	6	42	36	0	17.48	63.8	0	46.32	2.002	3.1	1.098	19.482	66.9	1.82543	47.418	0.05	7/30/2014	0.0099
QF070	central TX	pop6	watered	95	1.97772	197.5	2.29557	102.5	2.01072	2.5	6.9	4.4	1	18	17	0	28.55	40.8	0	12.25	2.535	5.2	2.665	31.085	46	1.66276	14.915	0.13	7/30/2014	0.0032
QF071	central TX	pop6	watered	96	1.98227	206.5	2.31492	110.5	2.04336	3.5	6	2.5	6	28	22	0	28.82	66	0	37.18	2.548	4.7	2.152	31.368	70.7	1.84942	39.332	0.07	7/30/2014	0.0065
QF072	central TX	pop6	watered	110	2.04139	199.7	2.30038	89.7	1.95279	3.7	7.5	3.8	2	31	29	0	32.6	35.3	0	2.7	2.73	1.3	NA	35.33	36.6	1.56348	1.27	0.04	7/30/2014	0.0003
QF073	central TX	pop6	watered	81	1.90849	204.3	2.31027	123.3	2.09096	4.3	12.5	8.2	8	50	42	0	24.77	79.6	0	54.83	2.353	5.9	3.547	27.123	85.5	1.93197	58.377	0.07	7/30/2014	0.0092
QF074	NewMexico	pop7	watered	69	1.83885	154	2.18752	85	0.348672	4	7.1	3.1	15	21	6	0	18.99	58.2	0	39.21	2.14	6.4	4.26	21.13	64.6	1.81023	43.47	0.11	7/28/2014	0.0215
QF075	NewMexico	pop7	watered	94	1.97313	198.9	2.29863	104.9	0.325507	3.9	9.6	5.7	6	28	22	0	26.25	57.2	0	30.95	2.8	7.1	4.3	29.05	64.3	1.80821	35.25	0.12	7/28/2014	0.0153
QF076	NewMexico	pop7	watered	53	1.72428	93.1	1.96895	40.1	0.244674	2.1	3.2	1.1	3	9	6	0	14.34	12.6	0	NA	NA	0.4	NA	NA	13	1.11394	NA	0.03	7/28/2014	NA
QF077	NewMexico	pop7	watered	50	1.69897	149.5	2.17464	99.5	0.475671	3.5	7.3	3.8	3	18	15	0	13.47	54.9	0	41.43	1.63	5.4	3.77	15.1	60.3	1.78032	45.2	0.1	7/28/2014	0.0266
QF078	NewMexico	pop7	watered	54	1.73239	127.8	2.10653	73.8	0.374137	2.8	7.6	4.8	1	18	17	1	14.63	31.3	0.0319489	16.67	1.74	4.1	2.36	16.37	35.4	1.549	19.03	0.13	7/28/2014	0.0148
QF079	NewMexico	pop7	watered	81	1.90849	120.7	2.08171	39.7	0.173222	1.7	6.4	4.7	6	26	20	0	22.47	28.3	0	5.83	2.46	1.9	NA	24.93	30.2	1.48001	5.27	0.07	7/28/2014	0.0037
QF080	NewMexico	pop7	watered	68	1.83251	212	2.32634	144	0.493827	2	8.2	6.2	5	53	48	0	18.7	57.8	0	39.1	2.11	3.2	1.09	20.81	61	1.78533	40.19	0.06	7/28/2014	0.0207
QF081	NewMexico	pop7	watered	46	1.66276	52.7	1.72181	6.7	0.0590528	1.7	2.3	0.6	1	4	3	0	12.31	4.5	0	NA	NA	0.1	NA	NA	4.6	0.662758	NA	0.02	7/28/2014	NA
QF082	NewMexico	pop7	watered	103	2.01284	253.3	2.40364	150.3	0.390798	3.3	9.2	5.9	6	52	46	0	28.86	68	0	39.14	3.04	3.5	0.46	31.91	71.5	1.85431	39.59	0.05	7/28/2014	0.0155
QF083	NewMexico	pop7	watered	109	2.03743	130	2.11394	21	0.0765169	4	8.1	4.1	6	20	14	0	30.6	36.8	0	6.2	3.2	4.4	1.2	33.81	41.2	1.6149	7.39	0.12	7/28/2014	0.0038
QF084	NewMexico	pop8	watered	88	1.94448	204.1	2.30984	116.1	0.36536	4.1	9.2	5.1	3	15	12	0	24.5	65.7	0	41.2	2.64	4.9	2.26	27.15	70.6	1.8488	43.45	0.07	7/28/2014	0.0184
QF085	NewMexico	pop8	watered	33	1.51851	128.5	2.1089	95.5	0.590389	3.5	5.4	1.9	9	23	14	0	8.53	64	0	55.47	1.18	10.6	9.42	9.71	74.6	1.87274	64.89	0.17	7/28/2014	0.0392
QF086	NewMexico	pop8	watered	61	1.78533	116	2.06446	55	0.279128	4	8.3	4.3	6	16	10	0	16.66	36.6	0	19.94	1.93	3.3	1.37	18.59	39.9	1.60097	21.31	0.09	7/28/2014	0.0147
QF087	NewMexico	pop8	watered	62	1.79239	175.6	2.24452	113.6	0.452133	2.6	8.2	5.6	2	24	22	0	16.95	46.3	0	29.35	1.95	3.2	1.25	18.91	49.5	1.69461	30.59	0.07	7/28/2014	0.0185
QF088	NewMexico	pop8	watered	78	1.89209	180.3	2.256	102.3	0.363901	2.3	8	5.7	4	28	24	2.1	21.6	35	0.06	13.4	2.38	1.8	NA	23.98	36.8	1.56585	12.82	0.05	7/28/2014	0.0082
QF089	NewMexico	pop8	watered	55	1.74036	131.7	2.11959	76.7	0.379223	3.7	6	2.3	1	23	22	0	14.92	31.6	0	16.68	1.77	2.8	1.03	16.69	34.4	1.53656	17.71	0.09	7/28/2014	0.0139
QF090	NewMexico	pop8	watered	44	1.64345	110.7	2.04415	66.7	0.400695	2.7	7	4.3	1	14	13	0	11.73	27.6	0	15.87	1.47	2.2	0.73	13.2	29.8	1.47422	16.6	0.08	7/29/2014	0.0154
QF091	NewMexico	pop8	watered	48	1.68124	150.6	2.17782	102.6	0.496584	2.6	5.3	2.7	8	13	5	0	12.89	46.2	0	33.31	1.58	3.1	1.52	14.47	49.3	1.69285	34.83	0.07	7/29/2014	0.0231
QF092	NewMexico	pop8	watered	15	1.17609	155.7	2.19229	140.7	1.0162	1.7	7.2	5.5	8	9	1	1.3	3.3	37	0.0351351	33.7	0.7	4.1	3.4	4.01	41.1	1.61384	37.09	0.11	7/29/2014	0.0439
QF093	NewMexico	pop8	watered	43	1.63347	150.3	2.17696	107.3	0.543491	3.3	5.5	2.2	2	16	14	0	11.44	42.8	0	31.36	1.45	2.8	1.35	12.88	45.6	1.65896	32.72	0.07	7/29/2014	0.0239
QF094	NewMexico	pop8	watered	69	1.83885	124	2.09342	55	0.254573	NA	6.1	NA	3	12	9	0	18.99	39.2	0	20.21	2.14	5.2	3.06	21.13	44.4	1.64738	23.27	0.13	7/29/2014	0.014
QF095	NewMexico	pop8	watered	69	1.83885	115.1	2.06108	46.1	0.222226	3.1	8.5	5.4	4	14	10	0	18.99	48.2	0	29.21	2.14	6.3	4.16	21.13	54.5	1.7364	33.37	0.13	7/29/2014	0.0179
QF098	NewMexico	pop8	watered	38	1.57978	117.4	2.06967	79.4	0.489885	2.4	5	2.6	1	12	11	0	9.98	36	0	26.02	1.32	4.5	3.18	11.3	40.5	1.60746	29.2	0.13	7/29/2014	0.0241
QF099	NewMexico	pop9	watered	66	1.81954	166.8	2.2222	100.8	0.402652	2.8	6.6	3.8	2	25	23	0	18.12	36.5	0	18.38	2.06	1.9	NA	20.18	38.4	1.58433	18.22	0.05	7/29/2014	0.0121
QF100	NewMexico	pop9	watered	66	1.81954	163.3	2.21299	97.3	0.393442	2.3	7.6	5.3	6	41	35	0	18.12	50.3	0	32.18	2.06	5.1	3.04	20.18	55.4	1.74351	35.22	0.1	7/29/2014	0.0191
QF101	NewMexico	pop9	watered	9	0.954243	83.8	1.92324	74.8	0.969002	2.8	4.6	1.8	1	7	6	0	1.56	14.9	0	13.34	0.54	0.7	0.16	2.11	15.6	1.19312	13.49	0.05	7/29/2014	0.0377
QF102	NewMexico	pop9	watered	85	1.92942	205.5	2.31281	120.5	0.383393	3.5	8.6	5.1	5	22	17	0	23.63	63.1	0	39.47	2.57	3.7	1.13	26.2	66.8	1.82478	40.6	0.06	7/29/2014	0.0177
QF103	NewMexico	pop9	watered	57	1.75587	129.7	2.11294	72.7	0.357065	2.7	7	4.3	6	15	9	4.5	15.5	58.4	0.0770548	42.9	1.82	5.5	3.68	17.32	63.9	1.8055	46.58	0.09	7/29/2014	0.0246
QF104	NewMexico	pop9	watered	33	1.51851	212.6	2.32756	179.6	0.809049	2.6	9	6.4	4	28	24	0	8.53	62.5	0	53.97	1.18	4.3	3.12	9.71	66.8	1.82478	57.09	0.07	7/29/2014	0.0364
QF105	NewMexico	pop9	watered	49	1.6902	137.4	2.13799	88.4	0.447791	2.4	6.9	4.5	1	23	22	0	13.18	29.7	0	16.52	1.61	2.3	0.69	14.79	32	1.50515	17.21	0.08	7/29/2014	0.0146
QF106	NewMexico	pop9	watered	65	1.81291	223.7	2.34967	158.7	0.536753	3.7	9.9	6.2	5	35	30	0	17.83	64.6	0	46.77	2.03	6.5	4.47	19.86	71.1	1.85187	51.24	0.1	7/29/2014	0.0241
QF107	NewMexico	pop9	watered	69	1.83885	107.1	2.02979	38.1	0.19094	2.1	5.9	3.8	2	19	17	0	18.99	20.3	0	1.31	2.14	1.1	NA	21.13	21.4	1.33041	0.27	0.05	7/29/2014	0.0002
QF108	NewMexico	pop9	watered	60	1.77815	161.6	2.20844	101.6	0.43029	3.6	7	3.4	3	30	27	0	16.37	40.3	0	23.93	1.9	2	0.1	18.27	42.3	1.62634	24.03	0.05	7/29/2014	0.0158
QF109	NewMexico	pop9	watered	56	1.74819	134.9	2.13001	78.9	0.381824	2.9	7.8	4.9	6	35	29	0	15.21	66.8	0	51.59	1.79	11.4	9.61	17.01	78.2	1.89321	61.19	0.17	7/29/2014	0.0288
QF110	NewMexico	pop9	watered	69	1.83885	131.5	2.11893	62.5	0.280077	3.5	7.5	4	1	7	6	0	18.99	31.6	0	12.61	2.14	3.2	1.06	21.13	34.8	1.54158	13.67	0.1	7/29/2014	0.0094
QF111	NewMexico	pop9	watered	99	1.99564	202	2.30535	103	0.309716	3	7.4	4.4	3	25	22	0.6	27.7	44.2	0.0135747	16.5	2.94	3.3	0.36	30.64	47.5	1.67669	16.86	0.07	7/29/2014	0.0083
QF044	central TX	pop4	drought	80	1.90309	NA	NA	NA	NA	3.6	6.4	2.8	2	4	2	1.5	12.6	16.1	0.0931677	3.5	2.044	1.9	NA	14.644	18	1.25527	3.356	0.12	7/30/2014	0.0017
QF045	central TX	pop4	drought	32	1.50515	68.6	1.83632	36.6	1.56348	1.6	3.3	1.7	2	6	4	1	7.32	12.3	0.0813008	4.98	1.9576	1.4	NA	9.2776	13.7	1.13672	4.4224	0.11	7/30/2014	0.0031
QF046	central TX	pop4	drought	46	1.66276	59.7	1.77597	13.7	1.13672	2.7	3.8	1.1	3	6	3	1.4	8.86	13.4	0.104478	4.54	1.9828	2.2	0.2172	10.8428	15.6	1.19312	4.7572	0.16	7/30/2014	0.0029
QF047	central TX	pop4	drought	76	1.88081	115.7	2.06333	39.7	1.59879	2.7	4.7	2	2	5	3	0	12.16	17.7	0	5.54	2.0368	1.6	NA	14.1968	19.3	1.28556	5.1032	0.09	7/30/2014	0.0025
QF048	central TX	pop4	drought	92	1.96379	140.7	2.14829	48.7	1.68753	3.7	5.5	1.8	3	14	11	1.8	13.92	19.9	0.0904523	5.98	2.0656	2.5	0.4344	15.9856	22.4	1.35025	6.4144	0.13	7/30/2014	0.0027
QF049	central TX	pop5	drought	55	1.74036	84.8	1.9284	29.8	1.47422	1.8	4.3	2.5	8	NA	NA	2.3	9.85	14.2	0.161972	4.35	1.999	2.6	0.601	11.849	16.8	1.22531	4.951	0.18	7/30/2014	0.0028
QF050	central TX	pop5	drought	85	1.92942	138.4	2.14114	53.4	1.72754	3.4	4.5	1.1	2	14	12	1.6	13.15	18.3	0.0874317	5.15	2.053	1.6	NA	15.203	19.9	1.29885	4.697	0.09	7/30/2014	0.0022
QF051	central TX	pop5	drought	83	1.91908	91.6	1.9619	8.6	0.934498	2.6	NA	NA	2	12	10	0.5	12.93	14.3	0.034965	1.37	2.0494	3.6	1.5506	14.9794	17.9	1.25285	2.9206	0.25	7/30/2014	0.0014
QF052	central TX	pop5	drought	44	1.64345	60.2	1.7796	16.2	1.20952	2.2	3.4	1.2	2	8	6	0	8.64	12.3	0	3.66	1.9792	0.8	NA	10.6192	13.1	1.11727	2.4808	0.07	7/30/2014	0.0017
QF053	central TX	pop5	drought	38	1.57978	83.7	1.92273	45.7	1.65992	0.7	2.7	2	0	5	5	0	7.98	10.2	0	2.22	1.9684	0.8	NA	9.9484	11	1.04139	1.0516	0.08	7/30/2014	0.0008
QF054	central TX	pop5	drought	34	1.53148	84.1	1.9248	50.1	1.69984	1.1	4.4	3.3	1	2	1	0	7.54	13.6	0	6.06	1.9612	2	0.0388	9.5012	15.6	1.19312	6.0988	0.15	7/30/2014	0.004
QF055	central TX	pop5	drought	52	1.716	98.9	1.9952	46.9	1.67117	2.9	4.5	1.6	9	9	0	2.8	9.52	11.5	0.243478	1.98	1.9936	1.3	NA	11.5136	12.8	1.10721	1.2864	0.11	7/30/2014	0.0009
QF056	central TX	pop5	drought	87	1.93952	97.5	1.989	10.5	1.02119	4.5	5.8	1.3	5	10	5	0.4	13.37	18.8	0.0212766	5.43	2.0566	2.7	0.6434	15.4266	21.5	1.33244	6.0734	0.14	7/30/2014	0.0027
QF057	central TX	pop5	drought	68	1.83251	78.4	1.89432	10.4	1.01703	2.4	4	1.6	7	7	0	0	11.28	16.5	0	5.22	2.0224	3.5	1.4776	13.3024	20	1.30103	6.6976	0.21	7/30/2014	0.0033
QF058	central TX	pop5	drought	78	1.89209	99.9	1.99957	21.9	1.34044	2.9	4.8	1.9	4	10	6	1.9	12.38	16.4	0.115854	4.02	2.0404	2	NA	14.4204	18.4	1.26482	3.9796	0.12	7/30/2014	0.002
QF059	central TX	pop5	drought	94	1.97313	151	2.17898	57	1.75587	4	5.9	1.9	5	15	10	0.3	14.14	24.5	0.0122449	10.36	2.0692	1.9	NA	16.2092	26.4	1.4216	10.1908	0.08	7/30/2014	0.0039
QF060	central TX	pop5	drought	61	1.78533	62.5	1.79588	1.5	0.176091	1.5	3	1.5	3	8	5	0	10.51	11.1	0	0.59	2.0098	1	NA	12.5198	12.1	1.08279	NA	0.09	7/30/2014	NA
QF063	central TX	pop6	drought	58	1.76343	79.9	1.90255	21.9	1.34044	1.9	3.6	1.7	2	5	3	0	10.18	11.6	0	1.42	2.0044	1.4	NA	12.1844	13	1.11394	0.8156	0.12	7/30/2014	0.0005
QF064	central TX	pop6	drought	96	1.98227	130.5	2.11561	34.5	1.53782	3.5	4.8	1.3	3	8	5	0	14.36	21.3	0	6.94	2.0728	1.9	NA	16.4328	23.2	1.36549	6.7672	0.09	7/30/2014	0.0028
QF065	central TX	pop6	drought	65	1.81291	134	2.1271	69	1.83885	3	4.5	1.5	2	3	1	0	10.95	15.2	0	4.25	2.017	0.6	NA	12.967	15.8	1.19866	2.833	0.04	7/30/2014	0.0016
QF066	central TX	pop6	drought	47	1.6721	100.7	2.00303	53.7	1.72997	1.7	4.4	2.7	1	6	5	0	8.97	10.6	0	1.63	1.9846	1.3	NA	10.9546	11.9	1.07555	0.9454	0.12	7/30/2014	0.0007
QF067	central TX	pop6	drought	84	1.92428	117.1	2.06856	33.1	1.51983	3.1	4.3	1.2	2	7	5	0	13.04	13.7	0	0.66	2.0512	1	NA	15.0912	14.7	1.16732	NA	0.07	7/30/2014	NA
QF068	central TX	pop6	drought	48	1.68124	77.8	1.89098	29.8	1.47422	1.8	3.4	1.6	4	4	0	0	9.08	10	0	0.92	1.9864	2.2	0.2136	11.0664	12.2	1.08636	1.1336	0.22	7/30/2014	0.0008
QF069	central TX	pop6	drought	54	1.73239	114	2.0569	60	1.77815	2	3.5	1.5	8	9	1	0	9.74	16	0	6.26	1.9972	1.2	NA	11.7372	17.2	1.23553	5.4628	0.08	7/30/2014	0.0031
QF070	central TX	pop6	drought	95	1.97772	105.8	2.02449	10.8	1.03342	3.8	49	45.2	7	8	1	0.4	14.25	18	0.0222222	3.75	2.071	1.8	NA	16.321	19.8	1.29667	3.479	0.1	7/30/2014	0.0016
QF071	central TX	pop6	drought	96	1.98227	143.3	2.15625	47.3	1.67486	4.3	5.5	1.2	9	20	11	0.8	14.36	24.3	0.0329218	9.94	2.0728	2.1	0.0272	16.4328	26.4	1.4216	9.9672	0.09	7/30/2014	0.0038
QF072	central TX	pop6	drought	110	2.04139	140.4	2.14737	30.4	1.48287	3.4	4.7	1.3	5	11	6	2.3	15.9	18.9	0.121693	3	2.098	1.1	NA	17.998	20	1.30103	2.002	0.06	7/30/2014	0.0008
QF073	central TX	pop6	drought	81	1.90849	113.8	2.05614	32.8	1.51587	4.8	6.3	1.5	3	8	5	3	12.71	17.4	0.172414	4.69	2.0458	2.3	0.2542	14.7558	19.7	1.29447	4.9442	0.13	7/30/2014	0.0023
QF074	NewMexico	pop7	drought	69	1.83885	120.8	2.08207	51.8	0.243218	3.8	4.5	0.7	18	NA	NA	2.7	11.38	25.4	0.106299	14.02	1.44	2.2	0.76	12.82	27.6	1.44091	14.78	0.09	7/28/2014	0.0147
QF075	NewMexico	pop7	drought	94	1.97313	115	2.0607	21	0.08757	4	5.4	1.4	4	6	2	0	13.53	18.1	0	4.57	1.64	6.4	4.76	15.17	24.5	1.38917	9.33	0.35	7/28/2014	0.0092
QF076	NewMexico	pop7	drought	53	1.72428	79.4	1.89982	26.4	0.175545	2.4	3.3	0.9	9	NA	NA	0	10	14.6	0	4.6	1.32	0.6	NA	11.32	15.2	1.18184	3.88	0.04	7/28/2014	0.0057
QF077	NewMexico	pop7	drought	50	1.69897	63.7	1.80414	13.7	0.105169	2.7	3.8	1.1	2	8	6	1	9.74	11.8	0.0847458	2.06	1.29	1.6	0.31	11.04	13.4	1.1271	2.36	0.14	7/28/2014	0.0037
QF078	NewMexico	pop7	drought	54	1.73239	56.6	1.75282	2.6	0.0204227	1.6	1.9	0.3	2	9	7	0	10.09	8.3	0	NA	NA	0.9	NA	NA	9.2	0.963788	NA	0.11	7/28/2014	NA
QF079	NewMexico	pop7	drought	81	1.90849	NA	NA	NA	NA	2.3	3.2	0.9	4	9	5	1.2	12.41	12.1	0.0991736	NA	NA	1.5	NA	NA	13.6	1.13354	NA	0.12	7/28/2014	NA
QF080	NewMexico	pop7	drought	68	1.83251	79.2	1.89873	11.2	0.0662163	2.2	4.2	2	4	8	4	1.1	11.29	13.2	0.0833333	1.91	1.43	1	NA	12.73	14.2	1.15229	1.47	0.08	7/28/2014	0.0021
QF081	NewMexico	pop7	drought	46	1.66276	70.5	1.84819	24.5	0.185431	1.5	4.3	2.8	3	9	6	1.5	9.4	11	0.136364	1.6	1.26	1	NA	10.66	12	1.07918	1.34	0.09	7/28/2014	0.0023
QF082	NewMexico	pop7	drought	103	2.01284	143.8	2.15776	40.8	0.144922	3.8	4.8	1	11	11	0	3.2	14.3	19.2	0.166667	4.9	1.71	1	NA	16.01	20.2	1.30535	4.19	0.05	7/28/2014	0.0045
QF083	NewMexico	pop7	drought	109	2.03743	117.3	2.0693	8.3	0.0318715	3.3	4.7	1.4	7	12	5	2.2	14.82	13.5	0.162963	NA	NA	1.3	NA	NA	14.8	1.17026	NA	0.1	7/28/2014	NA
QF084	NewMexico	pop8	drought	88	1.94448	123.2	2.09061	35.2	0.146128	5.2	6.6	1.4	4	10	6	4.3	13.01	21.4	0.200935	8.39	1.59	2.3	0.71	14.6	23.7	1.37475	9.1	0.11	7/28/2014	0.0093
QF085	NewMexico	pop8	drought	33	1.51851	61.4	1.78817	28.4	0.269654	1.4	2.1	0.7	2	7	5	1.7	8.28	9.9	0.171717	1.62	1.16	1.4	0.24	9.44	11.3	1.05308	1.86	0.14	7/28/2014	0.0035
QF086	NewMexico	pop8	drought	61	1.78533	94.7	1.97635	33.7	0.19102	2.7	4.2	1.5	4	4	0	1.4	10.69	12.3	0.113821	1.61	1.38	1.4	NA	12.07	13.7	1.13672	1.63	0.11	7/28/2014	0.0024
QF087	NewMexico	pop8	drought	62	1.79239	96.5	1.98453	34.5	0.192136	3.5	5.2	1.7	2	4	2	2.3	10.78	12.7	0.181102	1.92	1.39	1.3	NA	12.16	14	1.14613	1.84	0.1	7/28/2014	0.0027
QF088	NewMexico	pop8	drought	78	1.89209	94.5	1.97543	16.5	0.0833372	3.5	5.5	2	3	7	4	2.7	12.15	11.5	0.234783	NA	NA	1.6	NA	NA	13.1	1.11727	NA	0.14	7/28/2014	NA
QF089	NewMexico	pop8	drought	55	1.74036	118.6	2.07408	63.6	0.333722	2.6	4.4	1.8	7	NA	NA	2.7	10.17	15.4	0.175325	5.23	1.33	1.6	0.27	11.51	17	1.23045	5.49	0.1	7/28/2014	0.0075
QF090	NewMexico	pop8	drought	44	1.64345	53.1	1.72509	9.1	0.0816418	3.1	5.9	2.8	5	8	3	0.5	9.23	11.4	0.0438596	2.17	1.25	1.1	NA	10.47	12.5	1.09691	2.03	0.1	7/29/2014	0.0033
QF091	NewMexico	pop8	drought	48	1.68124	88.1	1.94498	40.1	0.263735	2.1	3.1	1	8	9	1	2	9.57	14.4	0.138889	4.83	1.28	1.4	0.12	10.85	15.8	1.19866	4.95	0.1	7/29/2014	0.0071
QF092	NewMexico	pop8	drought	15	1.17609	91	1.95904	76	0.78295		5	5	0	6	6	0.9	6.73	9.9	0.0909091	3.17	1.02	1.1	0.08	7.75	11	1.04139	3.25	0.11	7/29/2014	0.0066
QF093	NewMexico	pop8	drought	43	1.63347	48.2	1.68305	5.2	0.0495786	2.2	3.9	1.7	2	8	6	1.3	9.14	10.8	0.12037	1.66	1.24	1.7	0.46	10.38	12.5	1.09691	2.12	0.16	7/29/2014	0.0035
QF094	NewMexico	pop8	drought	69	1.83885	88	1.94448	19	0.105634	3	NA	NA	4	8	4	2.8	11.38	14.5	0.193103	3.12	1.44	1.5	0.06	12.82	16	1.20412	3.18	0.1	7/29/2014	0.0042
QF095	NewMexico	pop8	drought	69	1.83885	113.8	2.05614	44.8	0.217293	2.8	4.8	2	2	2	0	2.2	11.38	9.5	0.231579	NA	NA	0.5	NA	NA	10	1	NA	0.05	7/29/2014	NA
QF098	NewMexico	pop8	drought	38	1.57978	89.2	1.95036	51.2	0.370581	2.2	4.1	1.9	3	4	1	3.3	8.71	14.1	0.234043	5.39	1.2	1.8	0.6	9.91	15.9	1.2014	5.99	0.13	7/29/2014	0.0089
QF099	NewMexico	pop9	drought	66	1.81954	116.4	2.06595	50.4	0.246409	2.4	4.7	2.3	4	16	12	1	11.12	16.2	0.0617284	5.08	1.42	1.7	0.28	12.54	17.9	1.25285	5.36	0.1	7/29/2014	0.0067
QF100	NewMexico	pop9	drought	66	1.81954	91	1.95904	25	0.139497	3	6	3	2	14	12	0	11.12	16.7	0	5.58	1.42	1.5	0.08	12.54	18.2	1.26007	5.66	0.09	7/29/2014	0.007
QF101	NewMexico	pop9	drought	9	0.954243	83	1.91908	74	0.964836		4.8	4.8	1	5	4	2.4	6.22	11.4	0.210526	5.18	0.97	1.2	0.23	7.19	12.6	1.10037	5.41	0.11	7/29/2014	0.0106
QF102	NewMexico	pop9	drought	85	1.92942	134.8	2.12969	49.8	0.200271	4.8	5.8	1	5	6	1	4.3	12.75	22.4	0.191964	9.65	1.57	1.9	0.33	14.32	24.3	1.38561	9.98	0.08	7/29/2014	0.01
QF103	NewMexico	pop9	drought	57	1.75587	76.6	1.88423	19.6	0.128354	2.6	3.7	1.1	9	NA	NA	4.6	10.35	14.1	0.326241	3.75	1.35	1.9	0.55	11.69	16	1.20412	4.31	0.13	7/29/2014	0.0059
QF104	NewMexico	pop9	drought	33	1.51851	77.1	1.88705	44.1	0.36854	1.1	4.1	3	1	4	3	2.1	8.28	11.2	0.1875	2.92	1.16	1.8	0.64	9.44	13	1.11394	3.56	0.16	7/29/2014	0.006
QF105	NewMexico	pop9	drought	49	1.6902	94	1.97313	45	0.282932	2	3.8	1.8	6	NA	NA	1.2	9.66	13.7	0.0875912	4.04	1.29	1.5	0.21	10.94	15.2	1.18184	4.26	0.11	7/29/2014	0.0062
QF106	NewMexico	pop9	drought	65	1.81291	99.7	1.9987	34.7	0.185782	2.7	4.3	1.6	7	8	1	3.2	11.03	16.7	0.191617	5.67	1.41	2.3	0.89	12.44	19	1.27875	6.56	0.14	7/29/2014	0.008
QF107	NewMexico	pop9	drought	69	1.83885	104.1	2.01745	35.1	0.178602	3.1	4.7	1.6	3	4	1	0.2	11.38	11.5	0.0173913	0.12	1.44	1.1	NA	12.82	12.6	1.10037	NA	0.1	7/29/2014	NA
QF108	NewMexico	pop9	drought	60	1.77815	112.5	2.05115	52.5	0.273001	2.5	5	2.5	4	5	1	0.4	10.6	12.5	0.032	1.9	1.37	0.8	NA	11.98	13.3	1.12385	1.32	0.06	7/29/2014	0.002
QF109	NewMexico	pop9	drought	56	1.74819	101.9	2.00817	45.9	0.259986	2.9	3.8	0.9	8	10	2	3.6	10.26	15.6	0.230769	5.34	1.34	1.8	0.46	11.6	17.4	1.24055	5.8	0.12	7/29/2014	0.0077
QF110	NewMexico	pop9	drought	69	1.83885	111.1	2.04571	42.1	0.206865	3.1	5.5	2.4	4	12	8	3.6	11.38	14.7	0.244898	3.32	1.44	1.9	0.46	12.82	16.6	1.22011	3.78	0.13	7/29/2014	0.0049
QF111	NewMexico	pop9	drought	99	1.99564	147.1	2.16761	48.1	0.171977	4.1	5.3	1.2	4	15	11	2.6	13.96	16.2	0.160494	2.24	1.68	0.7	NA	15.64	16.9	1.22789	1.26	0.04	7/29/2014	0.0015
